# Supplementary material for: Structure-based discovery of dual pathway inhibitors for SARS-CoV-2 entry
Source: Nat Commun. 2023 Nov 21;14:7574. doi: 10.1038/s41467-023-42527-5 (PMC10663540; doi:10.1038/s41467-023-42527-5)
Supplement: Supplementary file 4 — Source data [file 41467_2023_42527_MOESM4_ESM.xlsx]

## Sheet: Fig. 1
	Fig. 1b	TMPRSS2
	substrate (M)	rep1	rep2	rep3	rep4
	0.00016	1.20553e-08	1.1902e-08	1.1495e-08	1.1973e-08
	0.000145	1.18795e-08	1.1587e-08	1.1329e-08	1.1472e-08
	0.00013	1.16861e-08	1.1545e-08	1.1248e-08	1.136e-08
	0.000115	1.16757e-08	1.1328e-08	1.1433e-08	1.1135e-08
	0.0001	1.15273e-08	1.0853e-08	1.1297e-08	1.0989e-08
	8.5e-05	1.14108e-08	1.085e-08	1.0973e-08	1.0901e-08
	7e-05	1.07685e-08	1.0507e-08	1.0546e-08	1.0309e-08
	5.5e-05	9.65437e-09	9.6561e-09	9.6216e-09	9.4965e-09
	4e-05	8.43418e-09	8.3139e-09	8.4431e-09	8.2715e-09
	2.5e-05	6.26394e-09	6.27e-09	6.2381e-09	6.1404e-09
	1e-05	3.2414e-09	3.2019e-09	3.1641e-09	3.1677e-09
	Fig. 1c	Inhibition:					Fig. 1d	Inhibition:					Fig. 1e	Inhibition:					Fig. 1f	Inhibition:					Fig. 1g	Inhibition:
	Nafamostat (nM)	TMPRSS2					Camostat (nM)	TMPRSS2					UK-371804 (nM)	TMPRSS2					Gabexate (nM)	TMPRSS2					XP-59 (nM)	TMPRSS2
		rep1	rep2	rep3	rep4			rep1	rep2	rep3	rep4			rep1	rep2	rep3	rep4			rep1	rep2	rep3	rep4			rep1	rep2	rep3	rep4
	500	0.998147	1.00406	1.00094	0.999682		5000	1.0015	0.998749	1.00536	0.996996		5000	1.01487	1.02036	1.02067	1.02134		100000	0.998933	0.999153	0.998385	0.996132		100000	1.00036	1.01117	1.0108	1.01975
	250	0.996948	1.00526	1.00107	1.00405		2500	1.00063	1.00228	1.00419	1.00197		2500	1.00886	1.00856	1.00804	1.00933		50000	1.00042	0.996647	0.996309	1.00023		50000	1.00355	1.00941	1.00908	1.01292
	125	0.99933	1.00279	0.999472	1.00249		1250	1.00099	0.99638	1.00511	1.00145		1250	1.00604	1.00272	1.00142	1.00405		25000	0.999326	0.997314	1.00029	0.999158		25000	0.990265	0.999303	0.999138	1.00314
	62.5	0.996293	0.998872	1.00252	1.00184		625	1.00336	1.00213	1.00535	1.00351		625	1.00297	1.00113	0.9999	1.00089		12500	0.99781	0.994107	1.00152	0.995502		12500	0.962185	0.967452	0.96783	0.970571
	31.25	0.995985	0.99666	0.993161	0.994496		312.5	0.999525	0.99926	1.00228	0.997515		312.5	0.991157	0.987678	0.990687	0.994829		6250	0.997097	0.98989	0.996161	0.995766		6250	0.982416	0.980258	0.987581	0.98242
	15.625	0.997517	1.00046	0.997823	0.997714		156.25	0.999932	1.00145	1.00646	1.00237		156.25	0.979169	0.974559	0.978017	0.981453		3125	0.989326	0.984853	0.986965	0.988748		3125	0.990737	0.986349	0.990553	0.988491
	7.8125	0.990654	0.997451	0.997664	0.993894		78.125	0.997138	0.997492	0.999591	0.994199		78.125	0.952795	0.949559	0.951337	0.952311		1562.5	0.978217	0.971708	0.978048	0.977229		1562.5	0.990219	0.992405	0.988334	0.996544
	3.90625	0.985362	0.996964	0.996001	0.993514		39.0625	0.946889	0.94792	0.949809	0.945728		39.0625	0.905698	0.900886	0.902591	0.908428		781.25	0.950315	0.954078	0.949349	0.95113		781.25	0.979827	0.970836	0.977543	0.980356
	1.95312	0.950643	0.951288	0.950877	0.95776		19.5312	0.7729	0.77543	0.788173	0.773199		19.5312	0.823643	0.825809	0.825292	0.825505		390.625	0.90121	0.901503	0.89947	0.902748		390.625	0.867396	0.873907	0.872265	0.870695
	0.976563	0.7718	0.773997	0.770955	0.760883		9.76562	0.521195	0.517189	0.527976	0.521489		9.76562	0.687865	0.691964	0.691694	0.691656		195.312	0.820548	0.820177	0.822111	0.829242		195.312	0.64662	0.651708	0.651371	0.65819
	0.488281	0.520341	0.528705	0.503325	0.492651		4.88281	0.314985	0.312566	0.309525	0.318526		4.88281	0.50827	0.526992	0.523794	0.534874		97.6562	0.673242	0.677649	0.667368	0.686491		97.6562	0.409248	0.415168	0.404673	0.413023
	0.244141	0.441166	0.354845	0.398517	0.559247		2.44141	0.174948	0.173543	0.180892	0.188555		2.44141	0.348726	0.374195	0.353185	0.369914		48.8281	0.526358	0.526005	0.525085	0.539025		48.8281	0.241133	0.248813	0.22701	0.238849
	0.12207	0.167831	0.174152	0.187166	0.158908		1.2207	0.0957624	0.0707457	0.098097	0.088044		1.2207	0.193667	0.21814	0.215668	0.229833		24.4141	0.347515	0.351065	0.332934	0.361334		24.4141	0.118117	0.139589	0.121557	0.137579
	0.061035	0.107221	0.109883	0.0993146	0.0854902		0.610352	0.062314	0.0386387	0.0509781	0.0638543		0.610352	0.106036	0.132764	0.12755	0.142253		12.207	0.202517	0.228016	0.198644	0.244042		12.207	0.0758521	0.0737217	0.0660738	0.0762363
	0.030518	0.0692918	0.0746328	0.0620091	0.0578717		0.305176	0.0330832	0.0196406	0.0338613	0.0438373		0.305176	0.0570361	0.0885516	0.0576811	0.0916905		6.10352	0.137315	0.140041	0.120531	0.149097		6.10352	0.0571693	0.0452802	0.0364329	0.0414398
	0.015259	0.0450395	0.0413907	0.0395553	0.0332787		0.152588	0.0433509	0.00643697	0.0244728	0.0259832		0.152588	0.0186159	0.0533049	0.0316993	0.0681509		3.05176	0.0676216	0.090066	0.0636697	0.0960919		3.05176	0.0263284	0.0345794	0.0271123	0.0376557
	0.007629	0.0282359	0.0286576	0.035262	0.0110226		0.076294	0.0324117	0.011415	0.0229416	0.0302967		0.076294	0.0082638	0.0315054	0.0298664	0.0415381		1.52588	0.0393412	0.0661576	0.0385489	0.0719147		1.52588	0.0384346	0.0123938	0.0165815	0.0181298
	0.003815	0.0228948	0.0314655	0.0317209	0.0264716		0.038147	0.0263093	0.0107334	0.0297039	0.0319986		0.038147	0.000776551	0.0253979	0.0183828	0.028147		0.762939	0.0198589	0.0545336	0.0194337	0.0633289		0.762939	0.021412	0.0269416	0.0177954	0.0183203
	Fig. 1h	Inhibition:						Inhibition:
	K777 (nM)	CTSL					K777 (nM)	CTSB
		rep1	rep2	rep3	rep4			rep1	rep2	rep3	rep4
	10000	1.00204	1.00215	1.00092	0.999775		10000	0.997552	1.00614	1.03254	0.972856
	5000	1.00008	1.00042	1.00178	1.00126		5000	0.998119	1.01181	1.03321	0.984268
	2500	1.00501	1.00028	1.00376	1.00682		2500	0.971311	1.00573	1.02095	0.999646
	1250	1.00212	1.00436	1.00069	0.999239		1250	0.98355	0.995774	1.01199	0.966892
	625	1.0029	1.00051	1.00197	0.998853		625	0.897425	0.891148	0.923631	0.888467
	312.5	1.00252	1.00437	1.00238	0.99504		312.5	0.69119	0.727361	0.745713	0.663349
	156.25	1.00079	1.00006	1.00748	1.00782		156.25	0.462563	0.481971	0.482976	0.471098
	78.125	1.0032	0.999344	1.0035	0.993216		78.125	0.262653	0.301726	0.283128	0.273681
	39.0625	0.994858	0.987612	0.997785	0.996097		39.0625	0.158349	0.155661	0.135552	0.117766
	19.5312	0.932406	0.933969	0.924873	0.94071		19.5312	0.115562	0.103731	0.0958764	0.121241
	9.76562	0.73597	0.746228	0.729122	0.726813		9.76562	0.0613162	0.0607014	0.0532844	0.0545926
	4.88281	0.467274	0.494612	0.4759	0.48288		4.88281	0.0328227	0.0560446	0.0337013	0.02086
	2.44141	0.271175	0.29886	0.278411	0.281559		2.44141	0.0442062	0.0160418	0.00542076	0.0117069
	1.2207	0.140776	0.151654	0.156691	0.152254		1.2207	-0.00864215	0.0331276	-0.017994	-0.00790673
	0.610352	0.0996092	0.110801	0.118793	0.121192		0.610352	0.0234418	0.0711691	0.0312097	-0.0206095
	0.152588	0.0542176	0.100862	0.0635968	0.108044		0.305176	0.0377261	0.0491947	0.0635569	0.0133136
	0.0762939	0.0112834	0.0577504	0.03587	0.0214556		0.152588	-0.0047688	0.0293074	0.0285821	0.00366467
							0.0762939	0.109458	0.0159136	0.0417417	0.020351
	Fig. 1i	Inhibition:						Inhibition:
	E64d (nM)	CTSL					E64d (nM)	CTSB
		rep1	rep2	rep3	rep4			rep1	rep2	rep3	rep4
	10000	1.0006	1.00025	0.999697	0.999667		10000	0.97938	1.02205	0.955871	1.01479
	5000	0.999291	1.00064	1.00315	0.999512		5000	1.05401	1.0422	0.979176	0.955231
	2500	0.992108	1.00154	1.00227	0.997441		2500	0.953629	1.07115	0.956955	1.01344
	1250	1.00157	0.999278	1.00197	0.998869		1250	0.987081	0.929449	0.899098	0.97772
	625	0.991811	0.998081	0.994031	0.994705		625	0.800814	0.801124	0.808821	0.834525
	312.5	0.935867	0.936381	0.938879	0.939636		312.5	0.562469	0.628495	0.558735	0.625484
	156.25	0.726973	0.709371	0.716701	0.713247		156.25	0.352601	0.443087	0.442606	0.389868
	78.125	0.451858	0.446447	0.444309	0.460737		78.125	0.174436	0.29562	0.375786	0.301341
	39.0625	0.266234	0.234406	0.25845	0.266885		39.0625	0.0896485	0.228059	0.269688	0.213116
	19.5312	0.101296	0.177889	0.0923833	0.157221		19.5312	-0.0286375	0.173402	0.160169	0.0892924
	9.76562	0.0811385	0.0813046	0.0390835	0.0927308		9.76562	0.0101281	0.15382	0.15921	0.150678
	4.88281	0.001149	0.0342418	0.059085	0.0254233		4.88281	0.00928883	0.115381	0.152085	0.145302
	2.44141	0.0497963	0.0704431	0.00429749	0.0382823		2.44141	0.0250169	-0.00710517	0.148053	0.0867429
	1.2207	-0.014294	0.0636774	0.0418458	0.0447895		1.2207	-0.0790592	0.0042049	0.0206521	0.00647245
	0.610352	0.00223347	0.0493017	0.0341463	0.0457457		0.610352	0.00404411	0.0489637	0.146252	0.117992
	0.305176	0.0172569	-0.00847594	0.010636	0.170147		0.305176	0.052671	0.129745	0.130625	-0.0188797
	0.152588	0.0264671	0.0308492	0.0223783	-0.0143577		0.152588	-0.0210546	0.103569	0.133486	0.0850808
	0.0762939	0.0224402	0.0362634	0.0197672	0.0098223		0.0762939	0.0340397	0.106377	0.119734	0.0581685

## Sheet: Fig. 4
Fig. 4a
	Inhibition:					Inhibition:					Inhibition:					Inhibition:
Nafamostat (μM)		Delta			Camostat (μM)		Delta			UK-371804 (μM)		Delta			Gabexate (μM)		Delta
	rep1	rep2	rep3			rep1	rep2				rep1	rep2				rep1	rep2
0.00128	-6.45578e-08	-0.011	0.058		0.0012207	-0.110877	0.1243			0.0012207	-0.110877	-0.1387			0.0012207	0.14566	0.2988
0.0064	-0.224016	0.00451898	0.0587475		0.00488281	0.0973862	0.2988			0.00488281	-0.367193	-0.0779			0.00488281	-0.543558	-0.3795
0.032	0.85552	0.877598	0.820271		0.0195312	0.14566	0.4293			0.0195312	-0.110877	-0.1387			0.0195312	-0.649331	-0.3795
0.16	0.905875	0.924661	0.905875		0.078125	0.315868	0.5279			0.078125	0.0575955	0.0748			0.078125	0.315868	-0.0779
0.8	0.98776	0.98776	0.985552		0.3125	0.539412	0.64			0.3125	0.14566	0.2988			0.3125	0.539412	0.3967
4	0.985552	0.98776	0.985552		1.25	0.953941	0.964			1.25	0.778351	0.7728			1.25	-0.345858	0.1243
20	0.99756	0.996127	0.996127		5	0.924317	0.9299			5	0.90576	0.8861			5	0.64871	-0.3795
	The part of data is also used in Fig. 4c below.				20	0.888912	0.9124			20	0.90576	0.9299			20	-0.110877	0.3967
Fig. 4b
	Inhibition:					Inhibition:
K777 (μM)		Omicron BA.2			E64D (μM)		Omicron BA.2
	rep1	rep2				rep1	rep2
0.00457247	-0.0031646	0.0309			0.00457247	-0.0031646	-0.0032
0.0137174	-0.0031646	0.6532			0.0137174	-0.0031646	-0.0032
0.0411523	0.170886	0.9143			0.0411523	-0.0031646	-0.0122
0.123457	0.706329	0.9017			0.123457	0.208861	0.2712
0.37037	0.876899	0.9095			0.37037	0.683544	0.5849
1.11111	0.970633	0.8559			1.11111	0.899683	0.7859
3.33333	0.98	0.9143			3.33333	0.936709	0.9037
10	0.991709	0.9143			10	0.972183	0.9895
Fig. 4c
	Inhibition:
Nafamostat + K777 (μM)	Delta					Inhibition:					Inhibition:
	rep1	rep2	rep3		K777 (μM))						Delta
5.12e-05	0.00451898	-0.011	-0.1596			rep1	rep2	rep3		Nafamostat (μM)	rep1	rep2	rep3
0.000256	0.246611	0.3861	0.058		0.00256	-6.45578e-08	0.058	-0.2249		0.00128	-6.45578e-08	-0.011	0.058
0.00128	0.341511	0.6127	0.4921		0.0128	0.165268	0.165268	0.00451898		0.0064	-0.224016	0.00451898	0.0587475
0.0064	0.982027	0.985552	0.98776		0.064	0.246611	0.246611	0.00451898		0.032	0.85552	0.877598	0.820271
0.032	0.993415	0.993415	0.993415		0.32	0.165268	0.386055	0.165268		0.16	0.905875	0.924661	0.905875
0.16	0.996127	0.99756	0.99756		1.6	0.612653	0.820271	0.975597		0.8	0.98776	0.98776	0.985552
0.8	0.998776	0.998776	0.998776		8	0.85552	0.820271	0.85552		4	0.985552	0.98776	0.985552
4	0.999342	0.999493	0.999493		40	0.980052	0.970368	0.980052		20	0.99756	0.996127	0.996127
20	0.999493	0.999493	0.999493

## Sheet: Fig. 5
Fig. 5b	Inhibition:
212-148 (nM)	TMPRSS2
	rep1	rep2	rep3	rep4
2000000	0.990067	1.0085	1.00047	1.00267
1000000	0.998395	1.00296	0.988035	1.00852
500000	1.00228	1.00677	0.990492	1.00751
250000	0.981255	0.991485	0.991367	0.996034
125000	0.982844	0.989315	0.990278	0.990202
62500	0.980219	0.981949	0.990919	1.0093
31250	0.978163	0.982401	0.986951	1.00237
15625	0.977505	0.983542	0.961705	0.995673
7812.5	0.947803	0.954954	0.955226	0.963297
3906.25	0.836029	0.834421	0.839403	0.85491
1953.12	0.611114	0.630319	0.617388	0.624304
976.562	0.396889	0.400844	0.390142	0.403614
488.281	0.232716	0.225228	0.22278	0.239055
244.141	0.1363	0.138828	0.125634	0.132077
122.07	0.0820008	0.0786759	0.0821725	0.083209
61.0352	0.0655875	0.0685312	0.0615447	0.0382873
30.5176	0.0418834	0.0305397	0.0316383	0.0483534
15.2588	0.0301497	0.0503838	0.0405619	0.0314263
Fig. 5c	Inhibition:						Inhibition:
212-148 (nM)	CTSL					212-148 (nM)	CTSB
	rep1	rep2	rep3	rep4			rep1	rep2	rep3	rep4
2000	0.990015	0.994492	1.00563	0.999729		2000	0.986313	0.99084	1.03045	1.02
1000	0.994505	1.00336	0.997637	1.00319		1000	1.00468	1.01199	1.01528	0.987936
500	0.998813	1.0003	1.00676	0.996111		500	0.9597	1.01086	1.03701	1.00983
250	1.00446	0.998734	0.996613	1.0024		250	0.921267	0.95194	1.01096	0.954166
125	0.999525	1.00326	1.00363	1.00296		125	0.774914	0.765937	0.758608	0.76854
62.5	1.00131	1.00212	0.998234	0.997828		62.5	0.495823	0.584003	0.546669	0.521373
31.25	0.997495	1.0004	0.99688	0.997797		31.25	0.388882	0.268668	0.336323	0.314878
15.625	0.984412	0.984099	0.99331	0.98881		15.625	0.292675	0.185642	0.157527	0.202071
7.8125	0.919279	0.920662	0.920905	0.915247		7.8125	0.159194	0.0944514	0.149312	0.0661623
3.90625	0.735437	0.710528	0.705725	0.719235		3.90625	0.17234	0.159848	0.0599271	0.0301527
1.95312	0.479798	0.446149	0.465078	0.457174		1.95312	0.109468	0.10992	0.124391	0.206799
0.976562	0.230971	0.273434	0.25993	0.256562		0.976562	0.0649665	0.0249972	0.12339	0.0520556
0.488281	0.117617	0.119847	0.100762	0.0864043		0.488281	0.116796	0.136971	0.195307	0.0457417
0.244141	0.0619829	0.0836306	0.0661352	0.103539		0.244141	0.144611	0.0950059	0.00113202	0.113595
0.12207	0.0900683	0.0236085	0.00899576	0.0331958		0.12207	0.0876289	0.0956899	0.120607	0.0931626
0.0610352	-0.00566694	0.00901634	0.0338995	-0.0215155		0.0610352	0.000434149	0.0455226	0.142837	0.0210797
0.0305176	0.0332529	-0.00120284	0.0142997	-0.0277157		0.0305176	0.0668452	0.0389572	0.176793	0.135905
0.0152588	0.029055	-0.00206212	-0.0127582	0.0199253		0.0152588	0.108971	0.0275081	-0.0533301	0.0562482
Fig. 5d	Inhibition:					Inhibition:					Inhibition:
212-148 (μM)	BA.2.12.1/Huh-7				212-148 (μM)	BA.2/Huh-7				212-148 (μM)	BA.4.5/Huh-7
	rep1	rep2	rep3			rep1	rep2	rep3			rep1	rep2	rep3
2e-06	-0.0638509	0.0271877	0.0439091		0.000256	0.244988	0.197167	-0.0555944		2e-06	0.0572124	0.0200624	-0.0470828
2e-05	-0.0539419	0.272744	0.194401		0.00128	0.383234	0.258911	0.194935		2e-05	0.204976	0.133209	0.206058
0.0002	0.262526	0.254475	0.415495		0.0064	0.484376	0.319907	0.746114		0.0002	0.438055	0.325523	0.309812
0.002	0.701616	0.729578	0.742274		0.032	0.712481	0.861067	0.626164		0.002	0.634745	0.621715	0.528926
0.02	0.751471	0.778473	0.804205		0.16	0.948191	0.765285	0.918784		0.02	0.843975	0.826027	0.834927
0.2	0.822692	0.82328	0.853224		0.8	0.996961	0.911424	0.941692		0.2	0.868881	0.894254	0.914784
2	0.862637	0.859045	0.868118		4	0.836934	0.973062	0.977299		2	0.867676	0.899245	0.919209
20	0.916053	0.927665	0.924661		20	0.97867	0.845318	0.892681		20	0.924717	0.950065	0.963858
Fig. 5e	Inhibition:					Inhibition:
212-148 (μM)	BA.2/Calu-3				212-148 (μM)	Delta/Calu-3
	rep1	rep2	rep3			rep1	rep2	rep3
0.00256	0.0710843	0.0710843	-0.142169		0.00256	0.0587475	0.165268	-0.224016
0.0128	-0.142169	0.296988	0.121687		0.0128	-0.224016	0.0587475	0.00451898
0.064	0.296988	0.526506	0.526506		0.064	0.00451898	0.612653	0.492576
0.32	0.638554	0.772289	0.772289		0.32	0.165268	0.386055	0.612653
1.6	0.832289	0.832289	0.865181		1.6	0.820271	0.820271	0.975597
8	0.859398	0.885783	0.885783		8	0.85552	0.895997	0.877598
40	0.994271	0.994271	0.994271		40	0.961265	0.980052	0.980052
					200	0.999493	0.999493	0.999493

## Sheet: Supplementary Fig. 1
Supplementary Fig. 1a
％Enzyme Activity	rep1	rep2	rep3	rep4	rep5
Control	99.85	102.42	94.65	106.38	96.7
EDTA	97.31	92.79	95.91	90.52	84.94
Supplementary Fig. 1b
Tm (℃）	rep1	rep2	rep3
Control	52.9	52.6	52.7
EDTA	51.7	51.6	51.7

## Sheet: Supplementary Fig. 6
Supplementary Fig. 6a	Cytotoxicity:				Supplementary Fig. 6b	Cytotoxicity:				Supplementary Fig. 6c	Cytotoxicity:				Supplementary Fig. 6d	Cytotoxicity:				Supplementary Fig. 6e	Cytotoxicity:				Supplementary Fig. 6f	Cytotoxicity:				Supplementary Fig. 6g	Cytotoxicity:
Nafamostat (μM)	rep1	rep2	rep3		Camostat (μM)	rep1	rep2	rep3		UK-371804 (μM)	rep1	rep2	rep3		E64d (μM)	rep1	rep2	rep3		K777 (μM)	rep1	rep2	rep3		Nafamostat + K777 (μM)	rep1	rep2	rep3		212-148 (μM)	rep1	rep2	rep3
0.15	-0.019725	-0.0180778	-0.0371973		0.0128	0.00764506	0.00620183	0.0069481		0.0128	0.0490669	0.0489568	0.0496766		0.017	0.0745216	0.0783868	0.0816272		0.017	0.089874	0.100507	0.102868		0.15	0.00156494	0.00358977	0.00517869		0.15	0.0229637	0.0249265	0.0276477
0.46	-0.008785	-0.0062899	-0.0210459		0.064	0.0226741	0.0212899	0.0245759		0.064	0.0504856	0.0502791	0.0507581		0.05	0.114487	0.120339	0.117189		0.05	0.203937	0.206269	0.209381		0.46	0.0371164	0.0370214	0.037525		0.46	0.0533211	0.0548022	0.0569315
1.37	0.00712676	0.00928226	-0.0094672		0.32	0.0308748	0.0294932	0.0301688		0.32	0.0561651	0.0565339	0.0568195		0.15	0.0987272	0.102764	0.106305		0.15	0.17332	0.176113	0.179399		1.37	0.0792073	0.0800564	0.0811041		1.37	0.0185263	0.0212069	0.0243538
4.1	0.0419343	0.0443762	0.00614549		1.6	0.0405008	0.040331	0.0407957		1.6	0.0705181	0.0702571	0.0714819		0.46	0.0715127	0.0769679	0.0811503		0.46	0.154282	0.157331	0.160166		4.1	0.155129	0.156309	0.157078		4.1	-0.0117388	-0.009561	-0.0066941
12.3	0.0348694	0.0363783	0.0380424		8	0.0745703	0.0732871	0.0734289		8	0.0827504	0.0829978	0.0831863		1.37	0.0244481	0.0296038	0.0345212		1.37	0.173577	0.176507	0.179221		12.3	0.263056	0.262917	0.264116		12.3	0.00510184	0.00758592	0.0101861
37	0.030042	0.0310717	0.0335906		40	0.100553	0.101055	0.102889		40	0.113944	0.113189	0.113627		4.1	0.0162746	0.0205886	0.0262909		4.1	0.165425	0.167689	0.16984		37	0.244542	0.244346	0.245549		37	0.00034137	0.0030497	0.00657811
111.1	0.0687269	0.0691238	0.070727		200	0.581684	0.581917	0.582981		200	0.607058	0.607032	0.607285		12.3	-0.001107	0.00473453	0.00963346		12.3	0.185679	0.187782	0.190478		111.1	0.645767	0.64472	0.644882		111.1	-0.011838	-0.0095078	-0.0065198
333.3	0.414817	0.423708	0.427279		1000	0.962706	0.962643	0.962166		1000	0.983331	0.983209	0.983702		37	0.00149404	0.00641487	0.0121063		37	0.154572	0.156272	0.158753		333.3	0.997922	0.997952	0.997948		333.3	0.322016	0.32352	0.32608
1000	0.982646	0.982954	0.982814												111.1	-0.0479396	-0.0413582	-0.0355241		111.1	0.607412	0.606595	0.607133		1000	0.996565	0.996581	0.996605		1000	0.847768	0.848517	0.849155
															333.3	0.123386	0.138798	0.145529		333.3	0.977899	0.978065	0.978149
															1000	0.231213	0.235728	0.240587		1000	0.995608	0.995637	0.995645

## Sheet: Supplementary Fig. 7
Supplementary Fig. 7a
Nafamostat (μM)	DMSO			10			3.3			1.1
	rep1	rep2	rep3	rep1	rep2	rep3	rep1	rep2	rep3	rep1	rep2	rep3
Virus titer (TCID50/ml)	20000	31700	38900	38900	15900	31700	20000	12600	31700	26200	11200	20000
Supplementary Fig. 7b
Camostat (μM)	DMSO			10			3.3			1.1
	rep1	rep2	rep3	rep1	rep2	rep3	rep1	rep2	rep3	rep1	rep2	rep3
Virus titer (TCID50/ml)	12600	20000	26200	20000	9280	20000	26200	15900	20000	7460	6320	12600
Supplementary Fig. 7c
UK-371804 (μM)	DMSO			10			3.3			1.1
	rep1	rep2	rep3	rep1	rep2	rep3	rep1	rep2	rep3	rep1	rep2	rep3
Virus titer (TCID50/ml)	20000	31700	43100	38900	15900	31700	12600	20000	31700	31700	20000	31700
Supplementary Fig. 7d
Nafamostat + K777 (μM)	DMSO		0.00 + 0.10		0.01 + 0.09		0.02 + 0.08		0.03 + 0.07		0.04 + 0.06		0.05 + 0.05		0.06 + 0.04		0.07 + 0.03		0.08 + 0.02		0.09 + 0.01		0.10 + 0.00
	rep1	rep2	rep1	rep2	rep1	rep2	rep1	rep2	rep1	rep2	rep1	rep2	rep1	rep2	rep1	rep2	rep1	rep2	rep1	rep2	rep1	rep2	rep1	rep2
Virus titer (TCID50/ml)	15886.6	20000	15886.6	12808	2000	3169.79	6324.56	7455.19	5138.85	5138.85	10269.7	9283.18	1362.58	928.318	9283.18	12619.1	6324.56	5138.85	20000	12619.1	7783.84	7783.84	2622.27	3894.97
Supplementary Fig. 7e
Nafamostat + K777 (μM)	DMSO		0.0 + 1.0		0.1 + 0.9		0.2 + 0.8		0.3 + 0.7		0.4 + 0.6		0.5 + 0.5		0.6 + 0.4		0.7 + 0.3		0.8 + 0.2		0.9 + 0.1		1.0 + 0.0
	rep1	rep2	rep1	rep2	rep1	rep2	rep1	rep2	rep1	rep2	rep1	rep2	rep1	rep2	rep1	rep2	rep1	rep2	rep1	rep2	rep1	rep2	rep1	rep2
Virus titer (TCID50/ml)	15886.6	20000	15886.6	12808	4308.87	3169.79	6324.56	5138.85	6324.56	5138.85	3894.97	2622.27	745.519	632.456	10269.7	7783.84	2000	1261.91	4507.87	6324.56	3894.97	2622.27	4308.87	3169.79

## Sheet: Supplementary Fig. 8
			Supplementary Fig. 8a								Supplementary Fig. 8b									Supplementary Fig. 8c									Supplementary Fig. 8d
